# Supplementary material for: Current Therapeutic Strategies for Metastatic Triple-Negative Breast Cancer: From Pharmacists’ Perspective
Source: J Clin Med. 2022 Oct 12;11(20):6021. doi: 10.3390/jcm11206021 (PMC9604829; doi:10.3390/jcm11206021)
Supplement: Supplementary file 1 [file jcm-11-06021-s001.zip]

Archive with 1 entries (1 files):
- jcm-1856351-Supplementary.pdf
